# Supplementary material for: Impact of a Single Point Mutation on the Antimicrobial and Fibrillogenic Properties of Cryptides from Human Apolipoprotein B
Source: Pharmaceuticals (Basel). 2021 Jun 29;14(7):631. doi: 10.3390/ph14070631 (PMC8308739; doi:10.3390/ph14070631)
Supplement: Supplementary file 1 [file pharmaceuticals-14-00631-s001.zip]

Archive with 1 entries (1 files):
- pharmaceuticals-1267485-supplementary.pdf
